# Supplementary material for: Polydopamine-Coated Liposomes for Methylene Blue Delivery in Anticancer Photodynamic Therapy: Effects in 2D and 3D Cellular Models
Source: Int J Mol Sci. 2024 Mar 16;25(6):3392. doi: 10.3390/ijms25063392 (PMC10970349; doi:10.3390/ijms25063392)
Supplement: Supplementary file 1 [file ijms-25-03392-s001.zip]

Archive with 1 entries (1 files):
- ijms-2887580-supplementary.pdf
